# Supplementary material for: A single PCR-sequencing method to establish the frequency of kdr alleles in the stable fly, Stomoxys calcitrans: application to seven livestock farms from south of France
Source: PLoS One. 2025 Sep 16;20(9):e0332229. doi: 10.1371/journal.pone.0332229 (PMC12440155; doi:10.1371/journal.pone.0332229)
Supplement: S1 Table — Letters in the fly reference are indicating the geographical locations; A: Aubiet, C: Castelnau d’Arbieu, E: Escorneboeuf, H: Homps, L: Lamayoux, M: Marsan, T: Toulouse; numbers are serial numbers of the fly specimens; for PCR results: 1 = positive, 0 = negative; for Genotypes: L = Leucine, H = Histidine & F = Phenylalanine. (XLSX) [file pone.0332229.s001.xlsx]

## Sheet: Table S1
Table S1: "Point mutation PCR results" using Olafson et al 2019 and our candidate primers for detection of three different kdr alleles (Leucine, Histidine and Phenyl-alanine) and percentage of "triple positive" results obtained in 42 individual stable fly samples
		PCR results using Olafson et al 2019 primers				PCR results using our candidate primers
Fly reference	Date of sample preparation (Chelex)	ScNach_F20; ScNach_1014L_Rev; Wild type	ScNach_F20; ScNach_1014H_Rev; kdr-His	ScNach_F20; ScNach_1014F_Rev; kdr		F1014L; R1076; Wild type	F1014H; R1076; kdr-His	F1014F; R1202; kdr		"Genotypes" according to Olafson et al 2019 primers	"Genotypes" according to our candidate primers
A0	2024-01-29	1	1	1		1	0	1		LHF	LF
A1	2024-02-01	1	1	1		1	1	1		LHF	LHF
A2	2024-01-31	1	1	1		1	1	1		LHF	LHF
A3	2024-01-31	1	1	0		1	0	1		LH	LF
A4	2024-02-01	1	1	0		0	1	0		LH	HF
A5	2024-02-01	1	1	0		1	1	1		LH	LHF
C0	2024-01-29	1	1	1		1	0	1		LHF	LF
C1	2024-01-30	1	0	0		0	0	1		LL	FF
C2	2024-01-30	1	1	1		1	0	1		LHF	LF
C3	2024-01-30	1	1	1		1	0	1		LHF	LF
C4	2024-01-30	1	0	0		1	0	1		LL	LF
C5	2024-01-30	1	1	1		1	0	1		LHF	LF
E0	2024-01-29	1	1	1		1	0	0		LHF	LF
E1	2024-01-30	1	1	1		1	0	1		LHF	LF
E2	2024-01-30	1	1	1		1	1	0		LHF	LHF
E3	2024-01-30	1	1	1		1	0	1		LHF	LF
E4	2024-01-30	1	1	1		1	0	1		LHF	LF
E5	2024-01-30	1	1	1		1	0	1		LHF	LF
H0	2024-01-29	1	1	1		1	0	1		LHF	LF
H1	2024-01-30	0	1	1		1	1	1		HF	LHF
H2	2024-01-30	1	1	0		1	0	1		LH	LF
H3	2024-02-01	1	1	1		1	0	1		LHF	LF
H4	2024-02-01	1	0	1		1	1	1		LF	LHF
H5	2024-02-01	1	1	1		1	0	1		LHF	LF
L0	2024-01-29	0	1	0		0	1	1		HH	HF
L1	2024-01-31	1	1	1		1	1	1		LHF	LHF
L2	2024-02-01	1	1	1		0	0	1		LHF	FF
L3	2024-02-01	1	1	1		1	0	1		LHF	LF
L4	2024-02-01	1	1	1		1	0	1		LHF	LF
L5	2024-02-01	1	1	0		0	1	1		LH	HF
M0	2024-01-29	1	1	0		0	1	1		LH	HF
M1	2024-01-31	1	0	1		1	0	1		LF	LF
M2	2024-01-31	1	1	1		1	0	1		LHF	LF
M3	2024-02-01	1	1	1		0	0	0		LHF	0
M4	2024-02-01	1	1	1		0	0	1		LHF	FF
M5	2024-02-01	1	1	0		1	0	1		LH	LF
T0	2024-01-29	1	1	1		1	0	1		LHF	LF
T1	2024-01-31	1	1	1		1	1	1		LHF	LHF
T2	2024-02-01	1	1	1		1	1	1		LHF	LHF
T3	2024-02-01	1	1	1		0	0	1		LHF	FF
T4	2024-02-01	1	1	1		1	1	1		LHF	LHF
T5	2024-02-01	1	1	0		1	0	1		LH	LF
								number of samples exhibiting triple positive results		30 (n=42)	11 (n=41)
								percentage of triple positive results		0.714286	0.268293
Legend: Letters in the fly reference are indicating the geographical locations; A: Aubiet, C: Castelnau d'Arbieu, E: Escorneboeuf, H: Homps, L: Lamayoux, M: Marsan, T: Toulouse; numbers are serial numbers of the fly specimens; for PCR results: 1 = positive, 0 = negative; for Genotypes: L = Leucine, H = Histidine & F = Phenylalanine
Comment: the sodium channel protein gene being unique in the genome, triple positive responses are not expected from single fly samples ; one would expect single allele positive for homozygotes and a maximum of 2 alleles being detected for heterozygotes; as a consequence, PCR technique targetting the single nucleic acid mutation was not considered as reliable (27-71% of triple positive are not ac…
