# Supplementary material for: A single PCR-sequencing method to establish the frequency of kdr alleles in the stable fly, Stomoxys calcitrans: application to seven livestock farms from south of France
Source: PLoS One. 2025 Sep 16;20(9):e0332229. doi: 10.1371/journal.pone.0332229 (PMC12440155; doi:10.1371/journal.pone.0332229)
Supplement: S2 Table — (XLSX) [file pone.0332229.s002.xlsx]

## Sheet: S5_table
S3 table: PCR results of 144 stable flies from 7 locations of Occitanie region, South of France
Location	Sample ID	Collection date	ID on gel	PCR F0954/R1251
AUBIET	A0_n3	2023-11-01	1	1
AUBIET	A1_n3	2023-11-01	2	1
AUBIET	A2_n3	2023-11-01	3	1
AUBIET	A3_n3	2023-11-01	4	1
AUBIET	A4_n3	2023-11-01	5	1
AUBIET	A5_n3	2023-11-01	6	1
CASTELNEAU D'ARBIEU	C0_n3	2023-11-01	7	1
CASTELNEAU D'ARBIEU	C1_n3	2023-11-01	8	1
CASTELNEAU D'ARBIEU	C2_n3	2023-11-01	9	1
CASTELNEAU D'ARBIEU	C3_n3	2023-11-01	10	1
CASTELNEAU D'ARBIEU	C4_n3	2023-11-01	11	1
CASTELNEAU D'ARBIEU	C5_n3	2023-11-01	12	1
ESCORNEBŒUF	E0_n3	2023-11-01	13	1
ESCORNEBŒUF	E1_n3	2023-11-01	14	1
ESCORNEBŒUF	E2_n3	2023-11-01	15	1
ESCORNEBŒUF	E3_n3	2023-11-01	16	1
ESCORNEBŒUF	E4_n3	2023-11-01	17	1
ESCORNEBŒUF	E5_n3	2023-11-01	18	1
HOMPS	H0_n3	2023-11-01	19	1
HOMPS	H1_n3	2023-11-01	20	1
HOMPS	H2_n3	2023-11-01	21	1
HOMPS	H3_n3	2023-11-01	22	0
HOMPS	H4_n3	2023-11-01	23	1
HOMPS	H5_n3	2023-11-01	24	1
MARSAN	M0_n3	2023-11-01	25	0
MARSAN	M1_n3	2023-11-01	26	0
MARSAN	M2_n3	2023-11-01	27	1
MARSAN	M3_n3	2023-11-01	28	1
MARSAN	M4_n3	2023-11-01	29	0
MARSAN	M5_n3	2023-11-01	30	0
ENVT	V0_n3	2023-11-01	31	1
ENVT	V1_n3	2023-11-01	32	1
ENVT	V2_n3	2023-11-01	33	1
ENVT	V3_n3	2023-11-01	34	1
ENVT	V4_n3	2023-11-01	35	1
ENVT	V5_n3	2023-11-01	36	1
AUBIET	A1-m4	2024-03-01	37	0
AUBIET	A2-m4	2024-03-01	38	1
AUBIET	A3-m4	2024-03-01	39	1
AUBIET	A4-m4	2024-03-01	40	0
CASTELNEAU D'ARBIEU	C6-m4	2024-03-01	41	1
ESCORNEBŒUF	E4-m4	2024-03-01	42	1
HOMPS	H1-m4	2024-03-01	43	0
HOMPS	H2-m4	2024-03-01	44	0
HOMPS	H3-m4	2024-03-01	45	1
HOMPS	H4-m4	2024-03-01	46	0
MARSAN	M4-m4	2024-03-01	47	1
ENVT	V1-m4	2024-03-01	48	1
ENVT	V2-m4	2024-03-01	49	1
ENVT	V3-m4	2024-03-01	50	0
AUBIET	A1-J4	2024-07-01	51	1
AUBIET	A2-J4	2024-07-01	52	1
AUBIET	A3-J4	2024-07-01	53	1
AUBIET	A4-J4	2024-07-01	54	1
AUBIET	A5-J4	2024-07-01	55	1
AUBIET	A6-J4	2024-07-01	56	1
AUBIET	A7-J4	2024-07-01	57	1
AUBIET	A8-J4	2024-07-01	58	1
AUBIET	A9-J4	2024-07-01	59	1
AUBIET	A10-J4	2024-07-01	60	1
BELLEGARD-MARSAL	B1-J4	2024-07-01	61	1
BELLEGARD-MARSAL	B2-J4	2024-07-01	62	1
BELLEGARD-MARSAL	B3-J4	2024-07-01	63	1
BELLEGARD-MARSAL	B4-J4	2024-07-01	64	1
BELLEGARD-MARSAL	B5-J4	2024-07-01	65	1
BELLEGARD-MARSAL	B6-J4	2024-07-01	66	1
BELLEGARD-MARSAL	B7-J4	2024-07-01	67	1
BELLEGARD-MARSAL	B8-J4	2024-07-01	68	1
BELLEGARD-MARSAL	B9-J4	2024-07-01	69	1
BELLEGARD-MARSAL	B10-J4	2024-07-01	70	1
BELLEGARD-MARSAL	B11-J4	2024-07-01	71	0
BELLEGARD-MARSAL	B12-J4	2024-07-01	72	1
BELLEGARD-MARSAL	B13-J4	2024-07-01	73	0
BELLEGARD-MARSAL	B14-J4	2024-07-01	74	1
BELLEGARD-MARSAL	B15-J4	2024-07-01	75	1
BELLEGARD-MARSAL	B16-J4	2024-07-01	76	1
CASTELNEAU D'ARBIEU	C1-J4	2024-07-01	77	1
CASTELNEAU D'ARBIEU	C2-J4	2024-07-01	78	1
CASTELNEAU D'ARBIEU	C3-J4	2024-07-01	79	1
CASTELNEAU D'ARBIEU	C4-J4	2024-07-01	80	1
CASTELNEAU D'ARBIEU	C5-J4	2024-07-01	81	1
CASTELNEAU D'ARBIEU	C6-J4	2024-07-01	82	1
CASTELNEAU D'ARBIEU	C7-J4	2024-07-01	83	1
CASTELNEAU D'ARBIEU	C8-J4	2024-07-01	84	1
CASTELNEAU D'ARBIEU	C9-J4	2024-07-01	85	0
CASTELNEAU D'ARBIEU	C10-J4	2024-07-01	86	1
ESCORNEBŒUF	E1-J4	2024-07-01	87	1
ESCORNEBŒUF	E2-J4	2024-07-01	88	1
ESCORNEBŒUF	E3-J4	2024-07-01	89	1
ESCORNEBŒUF	E4-J4	2024-07-01	90	1
ESCORNEBŒUF	E5-J4	2024-07-01	91	1
ESCORNEBŒUF	E6-J4	2024-07-01	92	1
ESCORNEBŒUF	E7-J4	2024-07-01	93	1
ESCORNEBŒUF	E8-J4	2024-07-01	94	1
ESCORNEBŒUF	E9-J4	2024-07-01	95	0
ESCORNEBŒUF	E10-J4	2024-07-01	96	1
ESCORNEBŒUF	E11-J4	2024-07-01	101	1
ESCORNEBŒUF	E12-J4	2024-07-01	102	1
ESCORNEBŒUF	E13-J4	2024-07-01	103	0
ESCORNEBŒUF	E14-J4	2024-07-01	104	1
ESCORNEBŒUF	E15-J4	2024-07-01	105	1
ESCORNEBŒUF	E16-J4	2024-07-01	106	0
ESCORNEBŒUF	E17-J4	2024-07-01	107	1
ESCORNEBŒUF	E18-J4	2024-07-01	108	0
ESCORNEBŒUF	E19-J4	2024-07-01	109	1
ESCORNEBŒUF	E20-J4	2024-07-01	110	0
HOMPS	H1-J4	2024-07-01	111	1
HOMPS	H2-J4	2024-07-01	112	1
HOMPS	H3-J4	2024-07-01	113	0
HOMPS	H4-J4	2024-07-01	114	1
HOMPS	H5-J4	2024-07-01	115	1
HOMPS	H6-J4	2024-07-01	116	1
HOMPS	H7-J4	2024-07-01	117	1
HOMPS	H8-J4	2024-07-01	118	1
HOMPS	H9-J4	2024-07-01	119	0
HOMPS	H10-J4	2024-07-01	120	0
MARSAN	M1-J4	2024-07-01	121	1
MARSAN	M2-J4	2024-07-01	122	1
MARSAN	M3-J4	2024-07-01	123	0
MARSAN	M4-J4	2024-07-01	124	1
MARSAN	M5-J4	2024-07-01	125	1
MARSAN	M6-J4	2024-07-01	126	1
MARSAN	M7-J4	2024-07-01	127	1
MARSAN	M8-J4	2024-07-01	128	1
MARSAN	M9-J4	2024-07-01	129	1
MARSAN	M10-J4	2024-07-01	130	1
MARSAN	M11-J4	2024-07-01	131	1
MARSAN	M12-J4	2024-07-01	132	0
MARSAN	M13-J4	2024-07-01	133	1
MARSAN	M14-J4	2024-07-01	134	1
MARSAN	M15-J4	2024-07-01	97	0
MARSAN	M16-J4	2024-07-01	98	1
MARSAN	M17-J4	2024-07-01	99	1
MARSAN	M18-J4	2024-07-01	100	1
ENVT	V1-J4	2024-07-01	139	1
ENVT	V2-J4	2024-07-01	140	1
ENVT	V3-J4	2024-07-01	143	1
ENVT	V4-J4	2024-07-01	144	0
ENVT	V5-J4	2024-07-01	135	1
ENVT	V6-J4	2024-07-01	136	1
ENVT	V7-J4	2024-07-01	137	1
ENVT	V8-J4	2024-07-01	138	1
ENVT	V9-J4	2024-07-01	139	1
ENVT	V10-J4	2024-07-01	140	1
