# Supplementary material for: A single PCR-sequencing method to establish the frequency of kdr alleles in the stable fly, Stomoxys calcitrans: application to seven livestock farms from south of France
Source: PLoS One. 2025 Sep 16;20(9):e0332229. doi: 10.1371/journal.pone.0332229 (PMC12440155; doi:10.1371/journal.pone.0332229)
Supplement: S3 Table — (XLSX) [file pone.0332229.s003.xlsx]

## Sheet: S4 table
S4 table: Single stable fly kdr genotypes obtained from partial sequencing of Vssc Domain II, using F0994 and R1053 primers (Expected size 340bp) and their DNA sequences (to be published in GenBank)
Sequence_ID	Genotypes	Country: City	Collection_date	Fwd_primer_name	Fwd_primer_seq	Rev_primer_name	Rev_primer_seq	Sequence
Aub1123-0_F0994_LL_CTT	wild type	France : Aubiet	November 2023	F0994	AGA GTC CAT GTG GGA CTG TAT G	R1053	TCA CCC AGT TCT TAA AAC GAG A	AGAGTCCATGTGGGACTGTATGTATGTGGGCGATGTCTCCTGTATACCATTCTTCTTGGCTACTGTGGTCATCGGCAATCTTGTGGTAAGTATCTTTGCCGTGAGTTAAGAAAGCGAGCTTTCGATTTGGAAAATGCTTGTGTTATACGTTTGAACTTTGTTATTAACCTGATGTTTCTTTCGATATTTCTTGTATCTCTTGAATAGGTTCTTAATCTTTTCTTAGCTTTGCTTTTGTCCAATTTCGGTTCATCTAGTTTATCAGCACCGACTGCCGACAATGATACCAATAAAATAGCAGAGGCCTTCAATCGTATTTCTCGTTTTAAGAACTGGGTGA
Aub1123-5_F0994_LH_CWT	wt / kdr-his	France : Aubiet	November 2023	F0994	AGA GTC CAT GTG GGA CTG TAT G	R1053	TCA CCC AGT TCT TAA AAC GAG A	AGAGTCCATGTGGGACTGTATGTATGTGGGCGATGTCTCCTGTATACCATTCTTCTTGGCTACTGTGGTCATCGGCAATCWTGTGGTAAGTATCTTTGCCGTGAGTTAAGAAAGCGAGCTTTCGATTTGGAAAATGCTTGTGTTATACGTTTGAACTTTGTTATTAACCTGATGTTTCTTTCGATATTTCTTGTATCTCTTGAATAGGTTCTTAATCTTTTCTTAGCTTTGCTTTTGTCCAATTTCGGTTCATCTAGTTTATCAGCACCGACTGCCGACAATGATACCAATAAAATAGCAGAGGCCTTCAATCGTATTTCTCGTTTTAAGAACTGGGTGA
Aub0724-7_F0994_HH_CAT	kdr his / kdr-his	France : Aubiet	July 2024	F0994	AGA GTC CAT GTG GGA CTG TAT G	R1053	TCA CCC AGT TCT TAA AAC GAG A	AGAGTCCATGTGGGACTGTATGTATGTGGGCGATGTCTCCTGTATACCATTCTTCTTGGCTACTGTGGTCATCGGCAATCATGTGGTAAGTATCTTTGCCGTGAGTTAAGAAAGCGAGCTTTCGATTTGGAAAATGCTTGTGTTATACGTTTGAACTTTGTTATTAACCTGATGTTTCTTTCGATATTTCTTGTATCTCTTGAATAGGTTCTTAATCTTTTCTTAGCTTTGCTTTTGTCCAATTTCGGTTCATCTAGTTTATCAGCACCGACTGCCGACAATGATACCAATAAAATAGCAGAGGCCTTCAATCGTATTTCTCGTTTTAAGAACTGGGTGA
Bel-0724-2_F0994_LF_YTT	wt / kdr	France :Bellegarde-Marsal	July 2024	F0994	AGA GTC CAT GTG GGA CTG TAT G	R1053	TCA CCC AGT TCT TAA AAC GAG A	AGAGTCCATGTGGGACTGTATGTATGTGGGCGATGTCTCCTGTATACCATTCTTCTTGGCTACTGTGGTCATCGGCAATYTTGTGGTAAGTATCTTTGCCGTGAGTTAAGAAAGCGAGCTTTCGATTTGGAAAATGCTTGTGTTATACGTTTGAACTTTGTTATTAACCTGATGTTTCTTTCGATATTTCTTGTATCTCTTGAATAGGTTCTTAATCTTTTCTTAGCTTTGCTTTTGTCCAATTTCGGTTCATCTAGTTTATCAGCACCGACTGCCGACAATGATACCAATAAAATAGCAGAGGCCTTCAATCGTATTTCTCGTTTTAAGAACTGGGTGA
Bel-0724-3_F0994_LL_CTT	wild type	France :Bellegarde-Marsal	July 2024	F0994	AGA GTC CAT GTG GGA CTG TAT G	R1053	TCA CCC AGT TCT TAA AAC GAG A	AGAGTCCATGTGGGACTGTATGTATGTGGGCGATGTCTCCTGTATACCATTCTTCTTGGCTACTGTGGTCATCGGCAATCTTGTGGTAAGTATCTTTGCCGTGAGTTAAGAAAGCGAGCTTTCGATTTGGAAAATTCTTGTGTTATACGTTTGAACTTTGTTATTAACCTGATGTTTCTTTCGATATTTCTTGTATCTCTTGAATAGGTTCTTAATCTTTTCTTAGCTTTGCTTTTGTCCAATTTCGGTTCATCTAGTTTATCAGCACCGACTGCGACAATGATACCAATAAAATAGCAGAGGCCTTCAATCGTATTTCTCGTTTTAAGAACTGGGTGA
Bel-0724-7_F0994_HH_CAT	kdr-his / kdr-his	France :Bellegarde-Marsal	July 2024	F0994	AGA GTC CAT GTG GGA CTG TAT G	R1053	TCA CCC AGT TCT TAA AAC GAG A	AGAGTCCATGTGGGACTGTATGTATGTGGGCGATGTCTCCTGTATACCATTCTTCTTGGCTACTGTGGTCATCGGCAATCATGTGGTAAGTATCTTTGCCGTGAGTTAAGAAAGCGAGCTTTCGATTTGGAAAATGCTTGTGTTATACGTTTGAACTTTGTTATTAACCTGATGTTTCTTTCGATATTTCTTGTATCTCTTGAATAGGTTCTTAATCTTTTCTTAGCTTTGCTTTTGTCCAATTTCGGTTCATCTAGTTTATCAGCACCGACTGCCGACAATGATACCAATAAAATAGCAGAGGCCTTCAATCGTATTTCTCGTTTTAAGAACTGGGTGA
Bel-0724-8_F0994_LH_CWT	wt / kdr-his	France :Bellegarde-Marsal	July 2024	F0994	AGA GTC CAT GTG GGA CTG TAT G	R1053	TCA CCC AGT TCT TAA AAC GAG A	AGAGTCCATGTGGGACTGTATGTATGTGGGCGATGTCTCCTGTATACCATTCTTCTTGGCTACTGTGGTCATCGGCAATCWTGTGGTAAGTATCTTTGCCGTGAGTTAAGAAAGCGAGCTTTCGATTTGGAAAATGCTTGTGTTATACGTTTGAACTTTGTTATTAACCTGATGTTTCTTTCGATATTTCTTGTATCTCTTGAATAGGTTCTTAATCTTTTCTTAGCTTTGCTTTTGTCCAATTTCGGTTCATCTAGTTTATCAGCACCGACTGCCGACAATGATACCAATAAAATAGCAGAGGCCTTCAATCGTATTTCTCGTTTTAAGAACTGGGTGA
Cas-0724-3_F0994_LF_YTT	wt / kdr	France : Castelnau-d'arbieu	July 2024	F0994	AGA GTC CAT GTG GGA CTG TAT G	R1053	TCA CCC AGT TCT TAA AAC GAG A	AGAGTCCATGTGGGACTGTATGTATGTGGGCGATGTCTCCTGTATACCATTCTTCTTGGCTACTGTGGTCATTGGCAATYTTGTGGTAAGTATCTTTGCCGTGAGTTAAGAAAGCGAGCTTTCGATTTGGAAAATGCTTGTGTTATACGTTTGAACTTTGTTATTAACCTGATGTTTCTTTCGATATTTCTTGTATCTCTTGAATAGGTTCTTAATCTTTTCTTAGCTTTGCTTTTGTCCAATTTCGGTTCATCTAGTTTATCAGCACCGACTGCCGACAATGATACCAATAAAATAGCAGAGGCCTTCAATCGTATTTCTCGTTTTAAGAACTGGGTGA
Cas-0724-7_F0994_LH_CWT	wt / kdr-his	France : Castelnau-d'arbieu	July 2024	F0994	AGA GTC CAT GTG GGA CTG TAT G	R1053	TCA CCC AGT TCT TAA AAC GAG A	AGAGTCCATGTGGGACTGTATGTATGTGGGCGATGTCTCCTGTATACCATTCTTCTTGGCTACTGTGGTCATCGGCAATCWTGTGGTAAGTATCTTTGCCGTGAGTTAAGAAAGCGAGCTTTCGATTTGGAAAATGCTTGTGTTATACGTTTGAACTTTGTTATTAACCTGATGTTTCTTTCGATATTTCTTGTATCTCTTGAATAGGTTCTTAATCTTTTCTTAGCTTTGCTTTTGTCCAATTTCGGTTCATCTAGTTTATCAGCACCGACTGCCGACAATGATACCAATAAAATAGCAGAGGCCTTCAATCGTATTTCTCGTTTTAAGAACTGGGTGA
Cas-0724-8_F0994_LL_CTT	wild type	France : Castelnau-d'arbieu	July 2024	F0994	AGA GTC CAT GTG GGA CTG TAT G	R1053	TCA CCC AGT TCT TAA AAC GAG A	AGAGTCCATGTGGGACTGTATGTATGTGGGCGATGTCTCCTGTATACCATTCTTCTTGGCTACTGTGGTCATCGGCAATCTTGTGGTAAGTATCTTTGCCGTGAGTTAAGAAAGCGAGCTTTCGATTTGGAAAATGCTTGTGTTATACGTTTGAACTTTGTTATTAACCTGATGTTTCTTTCGATATTTCTTGTATCTCTTGAATAGGTTCTTAATCTTTTCTTAGCTTTGCTTTTGTCCAATTTCGGTTCATCTAGTTTATCAGCACCGACTGCCGACAATGATACCAATAAAATAGCAGAGGCCTTCAATCGTATTTCTCGTTTTAAGAACTGGGTGA
Tou-1123-1_F0994_FH_YWT	kdr / kdr-his	France : Toulouse	November 2023	F0994	AGA GTC CAT GTG GGA CTG TAT G	R1053	TCA CCC AGT TCT TAA AAC GAG A	AGAGTCCATGTGGGACTGTATGTATGTGGGCGATGTCTCCTGTATACCATTCTTCTTGGCTACTGTGGTCATCGGCAATYWTGTGGTAAGTATCTTTGCCGTGAGTTAAGAAAGCGAGCTTTCGATTTGGAAAATGCTTGTGTTATACGTTTGAACTTTGTTATTAACCTGATGTTTCTTTCGATATTTCTTGTATCTCTTGAATAGGTTCTTAATCTTTTCTTAGCTTTGCTTTTGTCCAATTTCGGTTCATCTAGTTTATCAGCACCGACTGCCGACAATGATACCAATAAAATAGCAGAGGCCTTCAATCGTATTTCTCGTTTTAAGAACTGGGTGA
Tou-1123-2_F0994_LH_CWT	wt / kdr-his	France : Toulouse	November 2023	F0994	AGA GTC CAT GTG GGA CTG TAT G	R1053	TCA CCC AGT TCT TAA AAC GAG A	AGAGTCCATGTGGGACTGTATGTATGTGGGCGATGTCTCCTGTATACCATTCTTCTTGGCTACTGTGGTCATCGGCAATCWTGTGGTAAGTATCTTTGCCGTGAGTTAAGAAAGCGAGCTTTCGATTTGGAAAATGCTTGTGTTATACGTTTGAACTTTGTTATTAACCTGATGTTTCTTTCGATATTTCTTGTATCTCTTGAATAGGTTCTTAATCTTTTCTTAGCTTTGCTTTTGTCCAATTTCGGTTCATCTAGTTTATCAGCACCGACTGCCGACAATGATACCAATAAAATAGCAGAGGCCTTCAATCGTATTTCTCGTTTTAAGAACTGGGTGA
Tou-1123-3_F0994_LF_YTT	wt / kdr	France : Toulouse	November 2023	F0994	AGA GTC CAT GTG GGA CTG TAT G	R1053	TCA CCC AGT TCT TAA AAC GAG A	AGAGTCCATGTGGGACTGTATGTATGTGGGCGATGTCTCCTGTATACCATTCTTCTTGGCTACTGTGGTCATCGGCAATYTTGTGGTAAGTATCTTTGCCGTGAGTTAAGAAAGCGAGCTTTCGATTTGGAAAATTCTTGTGTTATACGTTTGAACTTTGTTATTAACCTGATGTTTCTTTCGATATTTCTTGTATCTCTTGAATAGGTTCTTAATCTTTTCTTAGCTTTGCTTTTGTCCAATTTCGGTTCATCTAGTTTATCAGCACCGACTGCCGACAATGATACCAATAAAATAGCAGAGGCCTTCAATCGTATTTCTCGTTTTAAGAACTGGGTGA
Tou-1123-5_F0994_FF_TTT	kdr /kdr	France : Toulouse	November 2023	F0994	AGA GTC CAT GTG GGA CTG TAT G	R1053	TCA CCC AGT TCT TAA AAC GAG A	AGAGTCCATGTGGGACTGTATGTATGTGGGCGATGTCTCCTGTATACCATTCTTCTTGGCTACTGTGGTCATTGGCAATTTTGTGGTAAGTATCTTTGCCGTGAGTTAAGAAAGCGAGCTTTCGATTTGGAAAATGCTTGTGTTATACGTTTGAACTTTGTTATTAACCTGATGTTTCTTTCGATATTTCTTGTATCTCTTGAATAGGTTCTTAATCTTTTCTTAGCTTTGCTTTTGTCCAATTTCGGTTCATCTAGTTTATCAGCACCGACTGCCGACAATGATACCAATAAAATAGCAGAGGCCTTCAATCGTATTTCTCGTTTTAAGAACTGGGTGA
Tou-0724-9_F0994_HH_CAT	kdr-his / kdr-his	France : Toulouse	July 2024	F0994	AGA GTC CAT GTG GGA CTG TAT G	R1053	TCA CCC AGT TCT TAA AAC GAG A	AGAGTCCATGTGGGACTGTATGTATGTGGGCGATGTCTCCTGTATACCATTCTTCTTGGCTACTGTGGTCATCGGCAATCATGTGGTAAGTATCTTTGCCGTGAGTTAAGAAAGCGAGCTTTCGATTTGGAAAATGCTTGTGTTATACGTTTGAACTTTGTTATTAACCTGATGTTTCTTTCGATATTTCTTGTATCTCTTGAATAGGTTCTTAATCTTTTCTTAGCTTTGCTTTTGTCCAATTTCGGTTCATCTAGTTTATCAGCACCGACTGCCGACAATGATACCAATAAAATAGCAGAGGCCTTCAATCGTATTTCTCGTTTTAAGAACTGGGTGA
Esc1123-1_F0994_LL_CTT	wild type	France : Escorneboeuf	November 2023	F0994	AGA GTC CAT GTG GGA CTG TAT G	R1053	TCA CCC AGT TCT TAA AAC GAG A	AGAGTCCATGTGGGACTGTATGTATGTGGGCGATGTCTCCTGTATACCATTCTTCTTGGCTACTGTGGTCATCGGCAATCTTGTGGTAAGTATCTTTGCCGTGAGTTAAGAAAGCGAGCTTTCGATTTGGAAAATGCTTGTGTTATACGTTTGAACTTTGTTATTAACCTGATGTTTCTTTCGATATTTCTTGTATCTCTTGAATAGGTTCTTAATCTTTTCTTAGCTTTGCTTTTGTCCAATTTCGGTTCATCTAGTTTATCAGCACCGACTGCCGACAATGATACCAATAAAATAGCAGAGGCCTTCAATCGTATTTCTCGTTTTAAGAACTGGGTGA
Esc1123-2_F0994_HH_CAT	kdr-his / kdr-his	France : Escorneboeuf	November 2023	F0994	AGA GTC CAT GTG GGA CTG TAT G	R1053	TCA CCC AGT TCT TAA AAC GAG A	AGAGTCCATGTGGGACTGTATGTATGTGGGCGATGTCTCCTGTATACCATTCTTCTTGGCTACTGTGGTCATCGGCAATCATGTGGTAAGTATCTTTGCCGTGAGTTAAGAAAGCGAGCTTTCGATTTGGAAAATGCTTGTGTTATACGTTTGAACTTTGTTATTAACCTGATGTTTCTTTCGATATTTCTTGTATCTCTTGAATAGGTTCTTAATCTTTTCTTAGCTTTGCTTTTGTCCAATTTCGGTTCATCTAGTTTATCAGCACCGACTGCCGACAATGATACCAATAAAATAGCAGAGGCCTTCAATCGTATTTCTCGTTTTAAGAAACTGGGTGA
Esc0724-17_F0994_LH_CWT	wt / kdr-his	France : Escorneboeuf	July 2024	F0994	AGA GTC CAT GTG GGA CTG TAT G	R1053	TCA CCC AGT TCT TAA AAC GAG A	AGAGTCCATGTGGGACTGTATGTATGTGGGCGATGTCTCCTGTATACCATTCTTCTTGGCTACTGTGGTCATCGGCAATCWTGTGGTAAGTATCTTTGCCGTGAGTTAAGAAAGCGAGCTTTCGATTTGGAAAATTCTTGTGTTATACGTTTGAACTTTGTTATTAACCTGATGTTTCTTTCGATATTTCTTGTATCTCTTGAATAGGTTCTTAATCTTTTCTTAGCTTTGCTTTTGTCCAATTTCGGTTCATCTAGTTTATCAGCACCGACTGCCGACAATGATACCAATAAAATAGCAGAGGCCTTCAATCGTATTTCTCGTTTTAAGAACTGGGTGA
Hom1123-0_F0994_LL_CTT	wild type	France : Homps	November 2023	F0994	AGA GTC CAT GTG GGA CTG TAT G	R1053	TCA CCC AGT TCT TAA AAC GAG A	AGAGTCCATGTGGGACTGTATGTATGTGGGCGATGTCTCCTGTATACCATTCTTCTTGGCTACTGTGGTCATCGGCAATCTTGTGGTAAGTATCTTTGCCGTGAGTTAAGAAAGCGAGCTTTCGATTTGGAAAATGCTTGTGTTATACGTTTGAACTTTGTTATTAACCTGATGTTTCTTTCGATATTTCTTGTATCTCTTGAATAGGTTCTTAATCTTTTCTTAGCTTTGCTTTTGTCCAATTTCGGTTCATCTAGTTTATCAGCACCGACTGCCGACAATGATACCAATAAAATAGCAGAGGCCTTCAATCGTATTTCTCGTTTTAAGAAACTGGGTGA
Hom1123-1_F0994_LH_CWT	wt / kdr-his	France : Homps	November 2023	F0994	AGA GTC CAT GTG GGA CTG TAT G	R1053	TCA CCC AGT TCT TAA AAC GAG A	AGAGTCCATGTGGGACTGTATGTATGTGGGCGATGTCTCCTGTATACCATTCTTCTTGGCTACTGTGGTCATCGGCAATCWTGTGGTAAGTATCTTTGCCGTGAGTTAAGAAAGCGAGCTTTCGATTTGGAAAATGCTTGTGTTATACGTTTGAACTTTGTTATTAACCTGATGTTTCTTTCGATATTTCTTGTATCTCTTGAATAGGTTCTTAATCTTTTCTTAGCTTTGCTTTTGTCCAATTTCGGTTCATCTAGTTTATCAGCACCGACTGCCGACAATGATACCAATAAAATAGCAGAGGCCTTCAATCGTATTTCTCGTTTTAAGAACTGGGTGA
Hom0724-2_F0994_HH_CAT	kdr-his / kdr-his	France : Homps	July 2024	F0994	AGA GTC CAT GTG GGA CTG TAT G	R1053	TCA CCC AGT TCT TAA AAC GAG A	AGAGTCCATGTGGGACTGTATGTATGTGGGCGATGTCTCCTGTATACCATTCTTCTTGGCTACTGTGGTCATCGGCAATCATGTGGTAAGTATCTTTGCCGTGAGTTAAGAAAGCGAGCTTTCGATTTGGAAAATGCTTGTGTTATACGTTTGAACTTTGTTATTAACCTGATGTTTCTTTCGATATTTCTTGTATCTCTTGAATAGGTTCTTAATCTTTTCTTAGCTTTGCTTTTGTCCAATTTCGGTTCATCTAGTTTATCAGCACCGACTGCCGACAATGATACCAATAAAATAGCAGAGGCCTTCAATCGTATTTCTCGTTTTAAGAACTGGGTGA
Hom0724-4_F0994_FF_TTT	kdr /kdr	France : Homps	July 2024	F0994	AGA GTC CAT GTG GGA CTG TAT G	R1053	TCA CCC AGT TCT TAA AAC GAG A	AGAGTCCATGTGGGACTGTATGTATGTGGGCGATGTCTCCTGTATACCATTCTTCTTGGCTACTGTGGTCATCGGCAATTTTGTGGTAAGTATCTTTGCCGTGAGTTAAGAAAGCGAGCTTTCGATTTGGAAAATGCTTGTGTTATACGTTTGAACTTTGTTATTAACCTGATGTTTCTTTCGATATTTCTTGTATCTCTTGAATAGGTTCTTAATCTTTTCTTAGCTTTGCTTTTGTCCAATTTCGGTTCATCTAGTTTATCAGCACCGACTGCCGACAATGATACCAATAAAATAGCAGAGGCCTTCAATCGTATTTCTCGTTTTAAGAACTGGGTGA
Mar1123-3_F0994_LL_CTT	wild type	France : Marsan	November 2023	F0994	AGA GTC CAT GTG GGA CTG TAT G	R1053	TCA CCC AGT TCT TAA AAC GAG A	AGAGTCCATGTGGGACTGTATGTATGTGGGCGATGTCTCCTGTATACCATTCTTCTTGGCTACTGTGGTCATCGGCAATCTTGTGGTAAGTATCTTTGCCGTGAGTTAAGAAAGCGAGCTTTCGATTTGGAAAATGCTTGTGTTATACGTTTGAACTTTGTTATTAACCTGATGTTTCTTTCGATATTTCTTGTATCTCTTGAATAGGTTCTTAATCTTTTCTTAGCTTTGCTTTTGTCCAATTTCGGTTCATCTAGTTTATCAGCACCGACTGCCGACAATGATACCAATAAAATAGCAGAGGCCTTCAATCGTATTTCTCGTTTTAAGAAACTGGGTGA
Mar0724-7_F0994_LH_CWT	wt / kdr-his	France : Marsan	July 2024	F0994	AGA GTC CAT GTG GGA CTG TAT G	R1053	TCA CCC AGT TCT TAA AAC GAG A	AGAGTCCATGTGGGACTGTATGTATGTGGGCGATGTCTCCTGTATACCATTCTTCTTGGCTACTGTGGTCATCGGCAATCWTGTGGTAAGTATCTTTGCCGTGAGTTAAGAAAGCGAGCTTTCGATTTGGAAAATTCTTGTGTTATACGTTTGAACTTTGTTATTAACCTGATGTTTCTTTCGATATTTCTTGTATCTCTTGAATAGGTTCTTAATCTTTTCTTAGCTTTGCTTTTGTCCAATTTCGGTTCATCTAGTTTATCAGCACCGACTGCCGACAATGATACCAATAAAATAG-CAGAGGCCTTCAATCGTATTTCTCGTTTTAAGAACTGGGTGA
