# Supplementary material for: A single PCR-sequencing method to establish the frequency of kdr alleles in the stable fly, Stomoxys calcitrans: application to seven livestock farms from south of France
Source: PLoS One. 2025 Sep 16;20(9):e0332229. doi: 10.1371/journal.pone.0332229 (PMC12440155; doi:10.1371/journal.pone.0332229)
Supplement: S4 Table — (XLSX) [file pone.0332229.s004.xlsx]

## Sheet: S5 table
S5 table: Fly references and their codon 1014 nucleotide sequences (coding for amino acid 1014) at the kdr mutation site, of 104 stable flies from 7 locations of Occitanie region, South of France
Aubiet		Bellegarde-Marsal		Castelnau-d’Arbieu		Toulouse (ENVT)		Escorneboeuf		Homps		Marsan
*Aub1123-0	CTT	bel0724-2	CTT	Cas1123-0	CTT	Tou1123-0	YTT	Esc1123-0	CTT	*Hom1123-0	CTT	Mar1123-2	CTT
*Aub1123-1	CWT	*Bel0724-2	YTT	Cas1123-1	CTT	*Tou1123-1	YWT	*Esc1123-1	CTT	*Hom1123-1	CWT	Mar1123-3	CTT
Aub1123-2	CTT	*Bel0724-3	CTT	Cas1123-2	CTT	*Tou1123-2	CWT	*Esc1123-2	CAT	Hom1123-2	CWT	Mar0324-4	CWT
Aub1123-3	CTT	Bel0724-4	CTT	Cas1123-3	CTT	*Tou1123-3	YTT	Esc1123-4	CTT	Hom1123-4	CWT	Mar0724-1	CTT
Aub1123-4	CWT	Bel-0724-5	CTT	Cas1123-4	CTT	Tou1123-4	CWT	Esc1123-5	CTT	Hom1123-5	CTT	Mar0724-2	CTT
Aub1123-5	CWT	Bel0724-6	CTT	Cas1123-5	CTT	Tou1123-5	TTT	Esc0324-4	CTT	Hom0324-3	CTT	Mar0724-6	CTT
Aub0324-1	CWT	*Bel0724-7	CAT	Cas0324-6	CTT	Tou0324-1	YWT	Esc0724-3	CTT	Hom0724-1	CWT	Mar0724-7	CWT
Aub0324-2	CWT	*Bel0724-8	CWT	Cas0724-1	CTT	Tou0324-2	CAT	Esc0724-11	CTT	*Hom0724-2	CAT	Mar0724-9	CTT
Aub0724-1	CTT	Bel0724-9	CTT	Cas0724-2	CTT	Tou0724-1	TTT	Esc0724-12	CTT	*Hom0724-4	TTT	Mar0724-10	CTT
Aub0724-2	CTT	Bel0724-10	CWT	*Cas0724-3	YTT	Tou0724-3	CWT	Esc0724-14	CTT	Hom0724-5	CWT	Mar0724-11	CTT
Aub0724-3	CTT	Bel0724-12	CWT	Cas0724-4	CTT	Tou0724-5	TTT	Esc0724-15	CTT	Hom0724-6	CTT	Mar0724-13	CTT
Aub0724-4	CTT	Bel0724-14	CTT	Cas0724-5	CTT	*Tou0724-6	TTT	*Esc0724-17	CWT	Hom0724-7	CTT	Mar0724-14	CTT
Aub0724-5	CTT	Bel0724-15	CTT	Cas0724-6	CTT	Tou0724-7	CWT	Esc0724-19	CTT	Hom0724-9	CWT	Mar0724-16	CTT
Aub0724-6	CTT	Bel0724-16	CWT	*Cas0724-7	CWT	Tou0724-8	CWT					Mar0724-17	CTT
*Aub0724-7	CAT			*Cas0724-8	CTT	*Tou0724-9	CAT					Mar0724-18	CTT
Aub0724-8	CTT					Tou0724-10	CWT
Aub0724-9	CTT
Aub0724-10	CTT
Legend: Each fly sample is represented by an alphanumeric acronym, the first 3 letters indicate the city location of fly trapping, Aubiet (Aub), Bellegarde-Marsal (Bel), Castelnau-d'Arbieu (Cas), Toulouse, ENVT (Tou), Escorneboeuf (Esc), Homps (Hom) and Marsan (Mar); followed by the date of trapping under format “mmyy” (November 2023: 1123, March 2024: 0324, and July 2024: 0724); a dash separates…
