# Supplementary material for: A single PCR-sequencing method to establish the frequency of kdr alleles in the stable fly, Stomoxys calcitrans: application to seven livestock farms from south of France
Source: PLoS One. 2025 Sep 16;20(9):e0332229. doi: 10.1371/journal.pone.0332229 (PMC12440155; doi:10.1371/journal.pone.0332229)
Supplement: S5 Table — (XLSX) [file pone.0332229.s005.xlsx]

## Sheet: S6 table
S6 table: Matrix of pairwise comparisons between wild allele (L) and resistant ones (H+F) frequencies between localities with correction (bonferroni) for multiple testing.
Locality	Aubiet	Bellegarde-Marsal	Castelnau	ENVT	Escorneboeuf	Homps
Bellegarde-Marsal	1.000	-	-	-	-	-
Castelnau	1.000	1.000	-	-	-	-
ENVT	2.9e-4	0.006	4.4e-06	-	-	-
Escorneboeuf	1.000	1.000	1.000	1.1e-4	-	-
Homps	1.000	1.000	0.216	0.231	1.000	-
Marsan	1.000	1.000	1.000	4.4e-06	1.000	0.216
